# Supplementary material for: Health-Promoting Potential of Mandarin Pomace Extracts Enriched with Phenolic Compounds
Source: Nutrients. 2024 Jul 22;16(14):2370. doi: 10.3390/nu16142370 (PMC11280356; doi:10.3390/nu16142370)
Supplement: Supplementary file 1 [file nutrients-16-02370-s001.zip]

Archive with 1 entries (1 files):
- nutrients-3087154-supplementary.pdf
